# Supplementary material for: Automated Calibration of a Poly(oxymethylene) Dimethyl Ether Oxidation Mechanism Using the Knowledge Graph Technology
Source: J Chem Inf Model. 2021 Apr 7;61(4):1701–17. doi: 10.1021/acs.jcim.0c01322 (PMC8154252; doi:10.1021/acs.jcim.0c01322)
Supplement: Supplementary file 1 — ci0c01322_si_001.zip [file ci0c01322_si_001.zip]

Archive with 2 entries (2 files):
- mechanism.txt
- readme.txt
