# Supplementary material for: Automated Calibration of a Poly(oxymethylene) Dimethyl Ether Oxidation Mechanism Using the Knowledge Graph Technology
Source: J Chem Inf Model. 2021 Apr 7;61(4):1701–17. doi: 10.1021/acs.jcim.0c01322 (PMC8154252; doi:10.1021/acs.jcim.0c01322)
Supplement: Supplementary file 1 — ci0c01322_si_001.zip [file ci0c01322_si_001.zip › mechanism.txt]

! -- control flags -- SENSITIVE -- end flags --

! \-****************************************************************************
! \-Automated calibration of a poly(oxymethylene) dimethyl ether oxidation mechanism using knowledge-graph technology
! \-Jiaru Bai, Rory Geeson, Feroz Farazi, Sebastian Mosbach, Jethro Akroyd, Eric J. Bringley, Markus Kraft
! \-Department of Chemical Engineeringand Biotechnology, University of Cambridge
! \-****************************************************************************!
 
ELEMENTS
  AR     /39.948/
  C      /12.011/
  H      /1.0079/
  HE     /4.0026/
  N      /14.0067/
  O      /15.9994/
END

SPECIES
  C7H16
  C8H18
  DMM3
  HE
  AR
  O2
  N2
  CO2
  H2O
  CO
  H2
  OH
  H2O2
  HO2
  H
  O
  CH4
  CH3O
  CH2O
  HCO
  CH3
  CH2OH
  CH3OH
  CH3CHO
  C2H2
  CH2CO
  C2H3
  C2H4
  C2H5
  HCCO
  CH2CHO
  CH3CO
  C2H6
  C3H4
  C3H5
  C3H6
  C3H7
  C8H17
  C8H17OO
  C8H16OOH
  OOC8H16OOH
  C8KET
  C6H13CO
  C8H16
  C7H15
  C7H15O2
  C7H14OOH
  O2C7H14OOH
  C7KET
  C5H11CO
  C7H14
  DMM3B
  DMM3BO2
  DMM3_OOH3_5
  DMM3_OOH3_OO5
  DMM3_KET35
  CH3OCOO
  COCOC*O
  CH3OCH2OCH2
  CH3OCHO
  CH3OCO
END

THERMO ALL
   300.000  1000.000  5000.000

! -- 
! \-
! \-n-heptane
! -- 
C7H16             P10/95C   7H  16          G   300.000  5000.0001391.000      1
 2.22148969E+01 3.47675750E-02-1.18407129E-05 1.83298478E-09-1.06130266E-13    2
-3.42760081E+04-9.23040196E+01-1.26836187E+00 8.54355820E-02-5.25346786E-05    3
 1.62945721E-08-2.02394925E-12-2.56586565E+04 3.53732912E+01                   4
C8H18      7/27/95 THERMC   8H  18          G   300.000  5000.0001396.000      1
 2.71373590E+01 3.79004890E-02-1.29437358E-05 2.00760372E-09-1.16400580E-13    2
-4.07958177E+04-1.23277495E+02-4.20868893E+00 1.11440581E-01-7.91346582E-05    3
 2.92406242E-08-4.43743191E-12-2.99446875E+04 4.49521701E+01                   4

! -- 
! \-PODE3
! -- 
DMM3                    C   5H  12O   4     G   298.150  2500.0001000.000      1
 1.98997470E+01 3.99129730E-02-1.91180630E-05 4.49291910E-09-4.21554130E-13    2
-8.96759880E+04-7.06858460E+01-1.61501800E+01 2.38675620E-01-4.20108350E-04    3
 3.57987120E-07-1.15746610E-10-8.46526770E+04 9.10709150E+01                   4
HE                G 5/97HE  1               G   200.000  6000.0001000.000      1
 2.50000000E+00 0.00000000E+00 0.00000000E+00 0.00000000E+00 0.00000000E+00    2
-7.45375000E+02 9.28723974E-01 2.50000000E+00 0.00000000E+00 0.00000000E+00    3
 0.00000000E+00 0.00000000E+00-7.45375000E+02 9.28723974E-01                   4
AR                G 5/97AR  1               G   200.000  6000.0001000.000      1
 2.50000000E+00 0.00000000E+00 0.00000000E+00 0.00000000E+00 0.00000000E+00    2
-7.45375000E+02 4.37967491E+00 2.50000000E+00 0.00000000E+00 0.00000000E+00    3
 0.00000000E+00 0.00000000E+00-7.45375000E+02 4.37967491E+00                   4
O2                RUS 89O   2               G   200.000  6000.0001000.000      1
 3.66096065E+00 6.56365811E-04-1.41149627E-07 2.05797935E-11-1.29913436E-15    2
-1.21597718E+03 3.41536279E+00 3.78245636E+00-2.99673416E-03 9.84730201E-06    3
-9.68129509E-09 3.24372837E-12-1.06394356E+03 3.65767573E+00                   4
N2                G 8/02N   2               G   200.000  6000.0001000.000      1
 2.95257637E+00 1.39690040E-03-4.92631603E-07 7.86010195E-11-4.60755204E-15    2
-9.23948688E+02 5.87188762E+00 3.53100528E+00-1.23660988E-04-5.02999433E-07    3
 2.43530612E-09-1.40881235E-12-1.04697628E+03 2.96747038E+00                   4
CO2               L 7/88C   1O   2          G   200.000  6000.0001000.000      1
 4.63651110E+00 2.74145690E-03-9.95897590E-07 1.60386660E-10-9.16198570E-15    2
-4.90249040E+04-1.93489550E+00 2.35681300E+00 8.98412990E-03-7.12206320E-06    3
 2.45730080E-09-1.42885480E-13-4.83719710E+04 9.90090350E+00                   4
H2O               L 5/89H   2O   1          G   200.000  6000.0001000.000      1
 2.67703890E+00 2.97318160E-03-7.73768890E-07 9.44335140E-11-4.26899910E-15    2
-2.98858940E+04 6.88255000E+00 4.19863520E+00-2.03640170E-03 6.52034160E-06    3
-5.48792690E-09 1.77196800E-12-3.02937260E+04-8.49009010E-01                   4
CO                RUS 79C   1O   1          G   200.000  6000.0001000.000      1
 3.04848590E+00 1.35172810E-03-4.85794050E-07 7.88536440E-11-4.69807460E-15    2
-1.42661170E+04 6.01709770E+00 3.57953350E+00-6.10353690E-04 1.01681430E-06    3
 9.07005860E-10-9.04424490E-13-1.43440860E+04 3.50840930E+00                   4
H2                TPIS78H   2               G   200.000  6000.0001000.000      1
 2.93286575E+00 8.26608026E-04-1.46402364E-07 1.54100414E-11-6.88804800E-16    2
-8.13065581E+02-1.02432865E+00 2.34433112E+00 7.98052075E-03-1.94781510E-05    3
 2.01572094E-08-7.37611761E-12-9.17935173E+02 6.83010238E-01                   4
OH                IU3/03H   1O   1          G   200.000  6000.0001000.000      1
 2.83853033E+00 1.10741289E-03-2.94000209E-07 4.20698729E-11-2.42289890E-15    2
 3.69780808E+03 5.84494652E+00 3.99198424E+00-2.40106655E-03 4.61664033E-06    3
-3.87916306E-09 1.36319502E-12 3.36889836E+03-1.03998477E-01                   4
H2O2              T 8/03H   2O   2          G   200.000  6000.0001000.000      1
 4.57977305E+00 4.05326003E-03-1.29844730E-06 1.98211400E-10-1.13968792E-14    2
-1.80071775E+04 6.64970694E-01 4.31515149E+00-8.47390622E-04 1.76404323E-05    3
-2.26762944E-08 9.08950158E-12-1.77067437E+04 3.27373319E+00                   4
HO2               T 1/09H   1O   2          G   200.000  5000.0001000.000      1
 4.17228741E+00 1.88117627E-03-3.46277286E-07 1.94657549E-11 1.76256905E-16    2
 3.10206839E+01 2.95767672E+00 4.30179807E+00-4.74912097E-03 2.11582905E-05    3
-2.42763914E-08 9.29225225E-12 2.64018485E+02 3.71666220E+00                   4
H                 L 6/94H   1               G   200.000  6000.0001000.000      1
 2.50000000E+00 0.00000000E+00 0.00000000E+00 0.00000000E+00 0.00000000E+00    2
 2.54736600E+04-4.46682850E-01 2.50000000E+00 0.00000000E+00 0.00000000E+00    3
 0.00000000E+00 0.00000000E+00 2.54736600E+04-4.46682850E-01                   4
O                 L 1/90O   1               G   200.000  6000.0001000.000      1
 2.54363697E+00-2.73162486E-05-4.19029520E-09 4.95481845E-12-4.79553694E-16    2
 2.92260120E+04 4.92229457E+00 3.16826710E+00-3.27931884E-03 6.64306396E-06    3
-6.12806624E-09 2.11265971E-12 2.91222592E+04 2.05193346E+00                   4
CH4               G 8/99C   1H   4          G   200.000  6000.0001000.000      1
 1.65326226E+00 1.00263099E-02-3.31661238E-06 5.36483138E-10-3.14696758E-14    2
-1.00095936E+04 9.90506283E+00 5.14911468E+00-1.36622009E-02 4.91453921E-05    3
-4.84246767E-08 1.66603441E-11-1.02465983E+04-4.63848842E+00                   4
CH3O              IU1/03C   1H   3O   1     G   200.000  6000.0001000.000      1
 4.75779238E+00 7.44142474E-03-2.69705176E-06 4.38090504E-10-2.63537098E-14    2
 3.78111940E+02-1.96680028E+00 3.71180502E+00-2.80463306E-03 3.76550971E-05    3
-4.73072089E-08 1.86588420E-11 1.29569760E+03 6.57240864E+00                   4
CH2O              T 5/11C   1H   2O   1     G   200.000  6000.0001000.000      1
 3.16952665E+00 6.19320560E-03-2.25056366E-06 3.65975660E-10-2.20149458E-14    2
-1.45486831E+04 6.04207898E+00 4.79372312E+00-9.90833322E-03 3.73219990E-05    3
-3.79285237E-08 1.31772641E-11-1.43791953E+04 6.02798058E-01                   4
HCO               T 5/03C   1H   1O   1     G   200.000  6000.0001000.000      1
 3.92001542E+00 2.52279324E-03-6.71004164E-07 1.05615948E-10-7.43798261E-15    2
 3.65342928E+03 3.58077056E+00 4.23754610E+00-3.32075257E-03 1.40030264E-05    3
-1.34239995E-08 4.37416208E-12 3.87241185E+03 3.30834869E+00                   4
CH3               IU0702C   1H   3          G   200.000  6000.0001000.000      1
 2.97812060E+00 5.79785200E-03-1.97558000E-06 3.07297900E-10-1.79174160E-14    2
 1.65095130E+04 4.72247990E+00 3.65717970E+00 2.12659790E-03 5.45838830E-06    3
-6.61810030E-09 2.46570740E-12 1.64227160E+04 1.67353540E+00                   4
CH2OH             IU2/03C   1H   3O   1     G   200.000  6000.0001000.000      1
 5.09314370E+00 5.94761260E-03-2.06497460E-06 3.23008173E-10-1.88125902E-14    2
-4.03409640E+03-1.84691493E+00 4.47834367E+00-1.35070310E-03 2.78484980E-05    3
-3.64869060E-08 1.47907450E-11-3.50072890E+03 3.30913500E+00                   4
CH3OH             T06/02C   1H   4O   1     G   200.000  6000.0001000.000      1
 3.52726795E+00 1.03178783E-02-3.62892944E-06 5.77448016E-10-3.42182632E-14    2
-2.60028834E+04 5.16758693E+00 5.65851051E+00-1.62983419E-02 6.91938156E-05    3
-7.58372926E-08 2.80427550E-11-2.56119736E+04-8.97330508E-01                   4
CH3CHO            L-8-88C   2H   4O   1     G   200.000  6000.0001000.000      1
 5.40411080E+00 1.17230590E-02-4.22631370E-06 6.83724510E-10-4.09848630E-14    2
-2.25931220E+04-3.48079170E+00 4.72945950E+00-3.19328580E-03 4.75349210E-05    3
-5.74586110E-08 2.19311120E-11-2.15728780E+04 4.10301590E+00                   4
C2H2              G 1/91C   2H   2          G   200.000  6000.0001000.000      1
 4.65878489E+00 4.88396667E-03-1.60828888E-06 2.46974544E-10-1.38605959E-14    2
 2.57594042E+04-3.99838194E+00 8.08679682E-01 2.33615762E-02-3.55172234E-05    3
 2.80152958E-08-8.50075165E-12 2.64289808E+04 1.39396761E+01                   4
CH2CO                   C   2H   2O   1     G   300.000  5000.0001000.000      1
 5.35869367E+00 6.95641586E-03-2.64802637E-06 4.65067592E-10-3.08641820E-14    2
-7.90294013E+03-3.98525731E+00 1.81422511E+00 1.99008590E-02-2.21416008E-05    3
 1.45028521E-08-3.98877068E-12-7.05394926E+03 1.36079359E+01                   4
C2H3              ATCT/AC   2H   3          G   200.000  6000.0001000.000      1
 4.15026763E+00 7.54021341E-03-2.62997847E-06 4.15974048E-10-2.45407509E-14    2
 3.38566380E+04 1.72812235E+00 3.36377642E+00 2.65765722E-04 2.79620704E-05    3
-3.72986942E-08 1.51590176E-11 3.44749589E+04 7.91510092E+00                   4
C2H4              G 1/00C   2H   4          G   200.000  6000.0001000.000      1
 3.99182724E+00 1.04833908E-02-3.71721342E-06 5.94628366E-10-3.53630386E-14    2
 4.26865851E+03-2.69081762E-01 3.95920063E+00-7.57051373E-03 5.70989993E-05    3
-6.91588352E-08 2.69884190E-11 5.08977598E+03 4.09730213E+00                   4
C2H5       8/ 4/ 4 THERMC   2H   5          G   300.000  5000.0001387.000      1
 5.88784390E+00 1.03076793E-02-3.46844396E-06 5.32499257E-10-3.06512651E-14    2
 1.15065499E+04-8.49651771E+00 1.32730217E+00 1.76656753E-02-6.14926558E-06    3
-3.01143466E-10 4.38617775E-13 1.34284028E+04 1.71789216E+01                   4
HCCO              T 4/09C   2H   1O   1     G   200.000  6000.0001000.000      1
 5.91479333E+00 3.71408730E-03-1.30137010E-06 2.06473345E-10-1.21476759E-14    2
 1.93596301E+04-5.50567269E+00 1.87607969E+00 2.21205418E-02-3.58869325E-05    3
 3.05402541E-08-1.01281069E-11 2.01633840E+04 1.36968290E+01                   4
CH2CHO            T03-10C   2H   3O   1     G   200.000  6000.0001000.000      1
 6.53928338E+00 7.80238629E-03-2.76413612E-06 4.42098906E-10-2.62954290E-14    2
-1.18858659E+03-8.72091393E+00 2.79502600E+00 1.01099472E-02 1.61750645E-05    3
-3.10303145E-08 1.39436139E-11 1.62944975E+02 1.23646657E+01                   4
CH3CO             IU2-03C   2H   3O   1     G   200.000  6000.0001000.000      1
 5.31371650E+00 9.17377930E-03-3.32203860E-06 5.39474560E-10-3.24523680E-14    2
-3.64504140E+03-1.67575580E+00 4.03587050E+00 8.77294870E-04 3.07100100E-05    3
-3.92475650E-08 1.52968690E-11-2.68207380E+03 7.86176820E+00                   4
C2H6              G 8/88C   2H   6          G   200.000  6000.0001000.000      1
 4.04666411E+00 1.53538802E-02-5.47039485E-06 8.77826544E-10-5.23167531E-14    2
-1.24473499E+04-9.68698313E-01 4.29142572E+00-5.50154901E-03 5.99438458E-05    3
-7.08466469E-08 2.68685836E-11-1.15222056E+04 2.66678994E+00                   4
C3H4              L12/92C   3H   4N   0O   0G   200.000  6000.0001000.000      1
 6.31694869E+00 1.11336262E-02-3.96289018E-06 6.35633775E-10-3.78749885E-14    2
 2.01174617E+04-1.09718862E+01 2.61307487E+00 1.21223371E-02 1.85405400E-05    3
-3.45258475E-08 1.53353389E-11 2.15415642E+04 1.02503319E+01                   4
C3H5              BUR 92C   3H   5N   0O   0G   200.000  6000.0001000.000      1
 6.54761132E+00 1.33152246E-02-4.78333100E-06 7.71949814E-10-4.61930808E-14    2
 1.72714707E+04-9.27486841E+00 3.78794693E+00 9.48414335E-03 2.42343368E-05    3
-3.65604010E-08 1.48592356E-11 1.86261218E+04 7.82822499E+00                   4
C3H6       5/27/97 THERMC   3H   6          G   300.000  5000.0001388.000      1
 8.01595958E+00 1.37023634E-02-4.66249733E-06 7.21254402E-10-4.17370126E-14    2
-1.87821271E+03-2.00160668E+01 3.94615444E-01 2.89107662E-02-1.54886808E-05    3
 3.88814209E-09-3.37890352E-13 1.06688164E+03 2.19003736E+01                   4
C3H7              120186C   3H   7          G   300.000  5000.0001000.000      1
 8.06336900E+00 1.57448800E-02-5.18239200E-06 7.47724500E-10-3.85442200E-14    2
 5.31387100E+03-2.19264700E+01 1.71330000E+00 2.54261600E-02 1.58080800E-06    3
-1.82128600E-08 8.82771000E-12 7.53580900E+03 1.29790100E+01                   4
C8H17                   C   8H  17O   0     G   300.000  5000.0001000.000      1
 1.65781000E+01 4.79568000E-02-1.58330000E-05 2.45887000E-09-1.47904000E-13    2
-1.13886000E+04-5.77977000E+01-2.45792000E+00 1.00416000E-01-5.52412000E-05    3
 8.18171000E-10 7.48841000E-12-6.56307000E+03 3.95814000E+01                   4
C8H17OO                 C   8H  17O   2     G   300.000  5000.0001000.000      1
 2.61790000E+01 4.02621000E-02-1.21840000E-05 1.77416000E-09-1.01822000E-13    2
-3.13354000E+04-1.06205000E+02-1.33130000E+00 1.07392000E-01-5.66082000E-05    3
-2.14473000E-09 8.62014000E-12-2.33465000E+04 3.80377000E+01                   4
C8H16OOH                C   8H  17O   2     G   300.000  5000.0001000.000      1
 2.59673000E+01 3.94986000E-02-1.17491000E-05 1.69063000E-09-9.62759000E-14    2
-2.86414000E+04-1.02359000E+02 4.63771000E+00 7.70682000E-02 5.46587000E-06    3
-6.02176000E-08 2.84759000E-11-2.20723000E+04 1.22966000E+01                   4
OOC8H16OOH              C   8H  17O   4     G   300.000  5000.0001000.000      1
 3.12917000E+01 3.92720000E-02-1.14955000E-05 1.63072000E-09-9.17048000E-14    2
-4.28382000E+04-1.25286000E+02 7.66149000E-01 1.15621000E-01-6.49312000E-05    3
 3.70399000E-10 8.77610000E-12-3.41337000E+04 3.41493000E+01                   4
C8KET                   C   8H  16O   3     G   300.000  5000.0001000.000      1
 2.34007000E+01 4.58018000E-02-1.53548000E-05 2.41072000E-09-1.46115000E-13    2
-5.82798000E+04-8.43852000E+01-1.22819000E+00 1.10258000E-01-6.32868000E-05    3
 2.95991000E-09 7.38667000E-12-5.15453000E+04 4.31889000E+01                   4
C6H13CO                 C   7H  13O   1     G   300.000  5000.0001000.000      1
 1.94783812E+01 2.50466029E-02-8.54861346E-06 1.32557944E-09-7.68503296E-14    2
-2.07923937E+04-7.21995578E+01 2.14479069E+00 6.17863563E-02-3.74134690E-05    3
 1.13283795E-08-1.36917698E-12-1.43451172E+04 2.23128045E+01                   4
C8H16      7/27/95 THERMC   8H  16          G   300.000  5000.0001394.000      1
 2.56756746E+01 3.41801998E-02-1.16002952E-05 1.79195478E-09-1.03613002E-13    2
-2.62458324E+04-1.13928273E+02-2.79610447E+00 1.00836172E-01-7.12250651E-05    3
 2.60659824E-08-3.90031814E-12-1.64002496E+04 3.88854068E+01                   4
C7H15            2/10/95C   7H  15          G   300.000  5000.0001391.000      1
 2.17940709E+01 3.26280243E-02-1.11138244E-05 1.72067148E-09-9.96366999E-14    2
-9.20938221E+03-8.64954311E+01-4.99570406E-01 8.08826467E-02-5.00532754E-05    3
 1.56549308E-08-1.96616227E-12-1.04590223E+03 3.46564011E+01                   4
C7H15O2          7/23/98C   7H  15O   2     G   300.000  5000.0001000.000      1
 2.49023689E+01 3.50716920E-02-1.20440306E-05 1.87464822E-09-1.08947791E-13    2
-2.82976050E+04-9.73923542E+01 2.37499334E+00 8.34651906E-02-5.13897320E-05    3
 1.64217662E-08-2.19505216E-12-1.99237961E+04 2.53067342E+01                   4
C7H14OOH         7/23/98C   7H  15O   2     G   300.000  5000.0001000.000      1
 2.70028807E+01 3.22272216E-02-1.09366516E-05 1.68977918E-09-9.77321946E-14    2
-2.27229231E+04-1.06332170E+02 2.49875186E+00 8.32443344E-02-4.85933986E-05    3
 1.28927950E-08-1.09878385E-12-1.36530733E+04 2.73754005E+01                   4
O2C7H14OOH       7/23/98C   7H  15O   4     G   300.000  5000.0001000.000      1
 3.23937788E+01 3.33911097E-02-1.15672104E-05 1.81146023E-09-1.05739941E-13    2
-4.36321048E+04-1.32597311E+02 3.84933185E+00 9.45955097E-02-5.94934121E-05    3
 1.78836457E-08-2.00618696E-12-3.32051631E+04 2.25912030E+01                   4
C7KET            2/10/95C   7H  14O   3     G   300.000  5000.0001382.000      1
 2.80512936E+01 3.27356029E-02-1.14107044E-05 1.79404506E-09-1.05002142E-13    2
-5.89640173E+04-1.11392338E+02 4.19023030E+00 8.43118237E-02-5.44315814E-05    3
 1.85837721E-08-2.72768938E-12-5.00570382E+04 1.85783455E+01                   4
C5H11CO          2/29/96C   6H  11O   1     G   300.000  5000.0001000.000      1
 1.94783812E+01 2.50466029E-02-8.54861346E-06 1.32557944E-09-7.68503296E-14    2
-2.07923937E+04-7.21995578E+01 2.14479069E+00 6.17863563E-02-3.74134690E-05    3
 1.13283795E-08-1.36917698E-12-1.43451172E+04 2.23128045E+01                   4
C7H14      1/ 1/95 THERMC   7H  14          G   300.000  5000.0001392.000      1
 2.10164030E+01 3.15214597E-02-1.08073947E-05 1.68040191E-09-9.75892313E-14    2
-2.12117050E+04-8.63818785E+01-1.33081497E+00 8.21082352E-02-5.49123303E-05    3
 1.94284948E-08-2.88886541E-12-1.32021384E+04 3.43549746E+01                   4
DMM3B                   C   5H  11O   4     G   298.150  2500.0001000.000      1
 1.68859760E+01 4.13243880E-02-2.06549580E-05 5.09234850E-09-5.03027530E-13    2
-6.54961550E+04-5.02147960E+01 1.52687050E+00 1.28714270E-01-2.01099260E-04    3
 1.67034550E-07-5.40894070E-11-6.34522280E+04 1.81309040E+01                   4
DMM3BO2                 C   5H  11O   6     G   298.150  2500.0001000.000      1
 2.44733060E+01 4.58927390E-02-2.71646520E-05 7.85460910E-09-8.95853000E-13    2
-8.95225620E+04-9.45527960E+01 2.13099250E+00 8.94478270E-02-1.29413240E-05    3
-6.56483360E-08 3.72441950E-11-8.29506070E+04 2.40790630E+01                   4
DMM3_OOH3_5             C   5H  11O   6     G   298.150  2500.0001000.000      1
 2.48496020E+01 5.65887350E-02-3.84634500E-05 1.20834900E-08-1.45061330E-12    2
-8.71689360E+04-1.04523890E+02-4.24502260E+00 1.42426850E-01-1.25469970E-04    3
 4.30071980E-08-2.13934630E-12-7.95836320E+04 4.39830590E+01                   4
DMM3_OOH3_OO5           C   5H  11O   8     G   298.150  2500.0001000.000      1
 1.39883070E+01 9.43106800E-02-6.74823230E-05 2.17001900E-08-2.63251620E-12    2
-1.04262620E+05-4.45693200E+01 3.20470560E+00 1.26318860E-01-1.19334290E-04    3
 7.27092050E-08-2.31656850E-11-1.00843710E+05 1.19705110E+01                   4
DMM3_KET35              C   5H  10O   7     G   298.150  2500.0001000.000      1
 2.73357630E+01 5.08115140E-02-3.35872850E-05 1.03253170E-08-1.21925140E-12    2
-1.35195610E+05-1.15830130E+02-1.41160190E+01 1.91668820E-01-2.06640930E-04    3
 9.71090790E-08-1.43331330E-11-1.25560440E+05 9.05258470E+01                   4
CH3OCOO                 C   2H   3O   3     G   298.150  2500.0001000.000      1
 5.21227720E+00 2.10842490E-02-1.24617440E-05 3.56590040E-09-4.01270440E-13    2
-4.41085320E+04 1.95892750E+00 2.75148000E+00 2.00989910E-02 7.13286530E-06    3
-2.36519920E-08 1.06784850E-11-4.30979500E+04 1.64476460E+01                   4
COCOC*O                 C   3H   6O   3     G   298.150  2500.0001000.000      1
 5.58868340E+00 3.61230070E-02-2.14213550E-05 6.09962120E-09-6.81078060E-13    2
-6.54174050E+04 3.43378330E-01 3.18226980E+00 2.86318430E-02 1.96134090E-05    3
-4.52955580E-08 1.96013590E-11-6.41510950E+04 1.60001650E+01                   4
CH3OCH2OCH2             C   3H   7O   2     G   298.150  2500.0001000.000      1
 9.34911550E+00 2.54144040E-02-1.29247650E-05 3.26150780E-09-3.30829200E-13    2
-2.30850720E+04-1.89404300E+01 1.47096810E+00 5.72438320E-02-6.13788260E-05    3
 3.60093580E-08-8.57315280E-12-2.15087260E+04 1.90218090E+01                   4
CH3OCHO           T 6/08C   2H   4O   2     G   200.000  6000.0001000.000      1
 6.33360880E+00 1.34851485E-02-4.84305805E-06 7.81719241E-10-4.67917447E-14    2
-4.68316521E+04-6.91542601E+00 5.96757028E+00-9.38085425E-03 7.07648417E-05    3
-8.29932227E-08 3.13522917E-11-4.55713267E+04 7.50341113E-01                   4
CH3OCO     5/ 8/ 3 THERMC   2H   3O   2     G   300.000  5000.0001601.000      1
 9.73659803E+00 7.42432713E-03-2.65641779E-06 4.25031143E-10-2.51824924E-14    2
-2.36015721E+04-2.36353471E+01 4.16215406E+00 1.38037511E-02-3.08486109E-07    3
-4.56430814E-09 1.46909632E-12-2.10130301E+04 8.64301044E+00                   4
END

REACTIONS                                     JOULES/MOLE

! -- Reaction 1 --
! \- N-HEPTANE
! \-(taken from Energy Fuels 2012, 26, 7069a  7083)
! --
C7H16 + O2 => HO2 + C7H15                     1E+0016 0 192464

! -- Reaction 2 --
! \- N-HEPTANE
! \-(taken from Energy Fuels 2012, 26, 7069a  7083)
! --
HO2 + C7H15 => C7H16 + O2                     1E+0012 0 0

! -- Reaction 3 --
C7H16 + OH => H2O + C7H15                     5E+0013 0 12552

! -- Reaction 4 --
C7H16 + HO2 => H2O2 + C7H15                   1E+0013 0 70918.8

! -- Reaction 5 --
O2 + C7H15 => C7H15O2                         3E+0012 0 0

! -- Reaction 6 --
C7H15O2 => O2 + C7H15                         2.51E+0013 0 114641.6

! -- Reaction 7 --
C7H15O2 => C7H14OOH                           1.51E+0011 0 79496

! -- Reaction 8 --
C7H14OOH => C7H15O2                           1E+0011 0 46024

! -- Reaction 9 --
O2 + C7H14OOH => O2C7H14OOH                   6.16E+0010 0 0

! -- Reaction 10 --
O2C7H14OOH => O2 + C7H14OOH                   2.51E+0013 0 114641.6

! -- Reaction 11 --
O2C7H14OOH => OH + C7KET                      8.91E+0010 0 71128

! -- Reaction 12 --
O2 + C7H15 => HO2 + C7H14                     3.16E+0011 0 25104

! -- Reaction 13 --
HO2 + C7H14 => O2 + C7H15                     3.16E+0011 0 81588

! -- Reaction 14 --
C7KET => OH + CH2O + C5H11CO                  3.98E+0015 0 179912

! -- Reaction 15 --
O2 + C5H11CO => CO + HO2 + C2H3 + C3H7        3.16E+0013 0 41840

! -- Reaction 16 --
O2 + C7H14 => CH2O + HCO + C2H5 + C3H6        3.16E+0013 0 41840

! -- Reaction 17 --
C7H15 => C2H4 + C2H5 + C3H6                   6.5E+0012 0 120541.04

! -- Reaction 18 --
! \-iso-octane sub-mechanism
! --
C8H18 + O2 => HO2 + C8H17                     5E+0015 0 192464

! -- Reaction 19 --
! \-iso-octane sub-mechanism
! --
HO2 + C8H17 => C8H18 + O2                     1E+0012 0 0

! -- Reaction 20 --
C8H18 + OH => H2O + C8H17                     8E+0013 0 12552

! -- Reaction 21 --
C8H18 + HO2 => H2O2 + C8H17                   2.3E+0013 0 70918.8

! -- Reaction 22 --
O2 + C8H17 => C8H17OO                         3E+0011 0 0

! -- Reaction 23 --
C8H17OO => O2 + C8H17                         5.51E+0013 0 114641.6

! -- Reaction 24 --
C8H17OO => C8H16OOH                           2E+0011 0 91211.2

! -- Reaction 25 --
C8H16OOH => C8H17OO                           1E+0011 0 46024

! -- Reaction 26 --
O2 + C8H16OOH => OOC8H16OOH                   3E+0011 0 0

! -- Reaction 27 --
OOC8H16OOH => O2 + C8H16OOH                   5.51E+0013 0 114641.6

! -- Reaction 28 --
OOC8H16OOH => OH + C8KET                      8.91E+0010 0 71128

! -- Reaction 29 --
C8KET => OH + CH2O + C6H13CO                  6E+0014 0 179912

! -- Reaction 30 --
O2 + C6H13CO => CO + HO2 + C3H5 + C3H7        3.16E+0013 0 41840

! -- Reaction 31 --
O2 + C8H17 => HO2 + C8H16                     3.16E+0011 0 25104

! -- Reaction 32 --
HO2 + C8H16 => O2 + C8H17                     3.16E+0011 0 81588

! -- Reaction 33 --
O2 + C8H16 => CH2O + HCO + C3H6 + C3H7        3.16E+0013 0 41840

! -- Reaction 34 --
C8H17 => C2H4 + C3H6 + C3H7                   1.117E+0017 -1.27 124264.8

! -- Reaction 35 --
! \-PODE3 sub-mechanism by Lin Qinjie
! --
DMM3 + O2 <=> HO2 + DMM3B                     1.36949410342613E+0016 0 182171.36

! -- Reaction 36 --
DMM3 + OH <=> H2O + DMM3B                     421.639106008033 2.72 -5204.4776

! -- Reaction 37 --
DMM3 + H => H2 + DMM3B                        5.05366814108247E+0011 0 13263.28

! -- Reaction 38 --
DMM3 + HO2 <=> H2O2 + DMM3B                   1.23622936032127E+0015 0 69036

! -- Reaction 39 --
O2 + DMM3B => DMM3BO2                         3E+0011 0 0

! -- Reaction 40 --
DMM3BO2 => O2 + DMM3B                         2.51E+0013 0 114641.6

! -- Reaction 41 --
DMM3BO2 <=> DMM3_OOH3_5                       1044 2.33 47542.792

! -- Reaction 42 --
O2 + DMM3_OOH3_5 => DMM3_OOH3_OO5             3E+0011 0 0

! -- Reaction 43 --
DMM3_OOH3_OO5 => O2 + DMM3_OOH3_5             2.51E+0013 0 114641.6

! -- Reaction 44 --
DMM3_OOH3_OO5 <=> OH + DMM3_KET35             1044 2.33 47542.792

! -- Reaction 45 --
DMM3_KET35 => OH + CH3OCOO + COCOC*O          5E+0015 0 167360

! -- Reaction 46 --
CH3OCOO <=> CO2 + CH3O                        1.606E+0014 9E-0002 68408.4

! -- Reaction 47 --
O2 + COCOC*O => CO + HO2 + CH3O + CH2O        2E+0013 0 207944.8

! -- Reaction 48 --
DMM3B <=> CH3OCH2OCH2 + CH3OCHO               2.483E+0011 0.54 53578.6304

! -- Reaction 49 --
CH3OCH2OCH2 => 2 CH2O + CH3                   5.567E+0012 0.26 103068.2376

! -- Reaction 50 --
OH + CH3OCHO <=> H2O + CH3OCO                 1.58E+0007 1.8 3907.856

! -- Reaction 51 --
H + CH3OCHO <=> H2 + CH3OCO                   650000 2.4 18706.664

! -- Reaction 52 --
CH3OCO <=> CO + CH3O                          2.825E+0022 -3.44 98710.6016

! -- Reaction 53 --
CH3OCO <=> CO2 + CH3                          8.69E+0017 -1.81 57139.6328

! -- Reaction 54 --
! \-C2-C3 sub-mechanism
! --
C3H7 <=> CH3 + C2H4                           5.6E+0014 0 129494.8

! -- Reaction 55 --
C3H7 <=> H + C3H6                             1.08245540420011E+0013 0 154389.6

! -- Reaction 56 --
OH + C3H6 <=> H2O + C3H5                      1.97E+0006 2.2 2259.36

! -- Reaction 57 --
H + C3H6 <=> H2 + C3H5                        173000 2.5 10426.528

! -- Reaction 58 --
H + C3H5 (+ M) <=> C3H6 (+ M)                 7E+0012 0 0
  AR     /0.7/
  CO2    /2/
  H2O    /6/
  CO     /1.5/
  H2     /2/
  CH4    /2/
  C2H6   /3/
  LOW    /1.33E+0060 -12 24969.2752/
  TROE   /2E-0002 1097 1097 6860/

! -- Reaction 59 --
CH3 + C2H3 (+ M) <=> C3H6 (+ M)               2.5E+0013 0 0
  LOW    /4.27E+0058 -11.94 40876.8432/
  TROE   /0.175 1341 60000 10140/

! -- Reaction 60 --
CH3 + C3H6 <=> CH4 + C3H5                     9E+0012 0 35480.32

! -- Reaction 61 --
O2 + C3H5 <=> HO2 + C3H4                      6E+0011 0 41840

! -- Reaction 62 --
O + C3H4 <=> CO + C2H4                        2E+0007 1.8 4184

! -- Reaction 63 --
OH + C3H4 <=> CH2O + C2H3                     3E+0012 0 0

! -- Reaction 64 --
OH + C3H4 <=> HCO + C2H4                      1E+0012 0 0

! -- Reaction 65 --
H + C2H5 <=> H2 + C2H4                        2E+0012 0 0

! -- Reaction 66 --
O2 + C2H5 <=> HO2 + C2H4                      2.094E+0009 0.49 -1637.6176
  DUP

! -- Reaction 67 --
O2 + C2H5 <=> HO2 + C2H4                      6.609 3.51 59245.44
  DUP

! -- Reaction 68 --
CH3 + C2H5 <=> CH4 + C2H4                     11800 2.45 -12221.464

! -- Reaction 69 --
2 C2H4 <=> C2H3 + C2H5                        4.82E+0014 0 299281.52

! -- Reaction 70 --
H + C2H4 (+ M) <=> C2H5 (+ M)                 9.569E+0008 1.463 5669.32
  AR     /0.7/
  CO2    /2/
  H2O    /6/
  CO     /1.5/
  H2     /2/
  CH4    /2/
  C2H6   /3/
  LOW    /1.419E+0039 -6.642 24137.496/
  TROE   /-0.569 299 -9147 152.4/

! -- Reaction 71 --
OH + C2H4 <=> CH2O + CH3                      3.23128303152266E+0012 0 4016.64

! -- Reaction 72 --
OH + C2H4 <=> H2O + C2H3                      8.02E+0013 0 24915.72

! -- Reaction 73 --
O2 + C2H3 <=> CH2O + HCO                      1.7E+0029 -5.312 27208.9704

! -- Reaction 74 --
O2 + C2H3 => CO + H + CH2O                    5.19E+0015 -1.26 13859.9184

! -- Reaction 75 --
HCO + C2H3 <=> CO + C2H4                      6.034E+0013 0 0

! -- Reaction 76 --
C3H5 => CH3 + C2H2                            6.397E+0048 -9.9 343422.72

! -- Reaction 77 --
CH3 + C2H2 => C3H5                            2.61E+0046 -9.82 154598.8

! -- Reaction 78 --
C2H4 (+ M) <=> H2 + C2H2 (+ M)                1.8E+0013 0 317984
  LOW    /1.5E+0015 0 231960.96/

! -- Reaction 79 --
O2 + C2H3 => HO2 + C2H2                       2.12E-0006 6 39681.056

! -- Reaction 80 --
HO2 + C2H2 => O2 + C2H3                       1.114E-0007 6.33 73512.88

! -- Reaction 81 --
H + C2H3 => H2 + C2H2                         2E+0013 0 10460

! -- Reaction 82 --
H2 + C2H2 => H + C2H3                         1.331E+0013 0 284846.72

! -- Reaction 83 --
H + C2H2 (+ M) <=> C2H3 (+ M)                 3.11E+0011 0.58 10832.376
  CO2    /3/
  H2O    /5/
  CO     /2/
  H2     /2/
  LOW    /2.254E+0040 -7.269 27518.168/
  TROE   /1 1E-0015 675 1E+0015/

! -- Reaction 84 --
O2 + C2H2 => OH + HCCO                        2E+0008 1.5 125938.4

! -- Reaction 85 --
OH + HCCO => O2 + C2H2                        223200 1.5 106273.6

! -- Reaction 86 --
O + C2H2 => H + HCCO                          3.93E+0008 2 7949.6

! -- Reaction 87 --
H + HCCO => O + C2H2                          202100 2 55689.04

! -- Reaction 88 --
OH + C2H2 => H + CH2CO                        2.19E-0004 4.5 -4184

! -- Reaction 89 --
H + CH2CO => OH + C2H2                        2.161E-0003 4.5 82257.44

! -- Reaction 90 --
H + CH2CO => CO + CH3                         1.1E+0013 0 14225.6

! -- Reaction 91 --
CO + CH3 => H + CH2CO                         2.4E+0012 0 168196.8

! -- Reaction 92 --
O + CH2CO => OH + HCCO                        1E+0013 0 33472

! -- Reaction 93 --
OH + HCCO => O + CH2CO                        1.432E+0010 0 -5250.92

! -- Reaction 94 --
OH + CH2CO => H2O + HCCO                      1E+0013 0 8368

! -- Reaction 95 --
H2O + HCCO => OH + CH2CO                      1.412E+0011 0 41819.08

! -- Reaction 96 --
H + CH2CO => H2 + HCCO                        2E+0014 0 33472

! -- Reaction 97 --
H2 + HCCO => H + CH2CO                        6.522E+0011 0 3514.56

! -- Reaction 98 --
OH + HCCO => 2 HCO                            1E+0013 0 0

! -- Reaction 99 --
2 HCO => OH + HCCO                            2.411E+0014 0 168866.24

! -- Reaction 100 --
O + HCCO => 2 CO + H                          8E+0013 0 0

! -- Reaction 101 --
2 CO + H => O + HCCO                          0 0 0

! -- Reaction 102 --
O2 + HCCO => CO2 + HCO                        2.4E+0011 0 -3573.136

! -- Reaction 103 --
CO2 + HCO => O2 + HCCO                        1.474E+0014 0 558982.4

! -- Reaction 104 --
O + C2H5 <=> H + CH3CHO                       1.1E+0014 0 0

! -- Reaction 105 --
O2 + C2H5 <=> OH + CH3CHO                     826.5 2.41 22112.44

! -- Reaction 106 --
OH + C2H4 <=> H + CH3CHO                      2.937E+0009 0.89 52425.52

! -- Reaction 107 --
CH3CHO (+ M) <=> HCO + CH3 (+ M)              2.45E+0022 -1.74 361330.24
  LOW    /1.03E+0059 -11.3 401287.44/
  TROE   /2.49E-0003 718.1 6.089 3780/

! -- Reaction 108 --
H + CH3CHO <=> H2 + CH3CO                     131000 2.58 5104.48

! -- Reaction 109 --
H + CH3CHO <=> H2 + CH2CHO                    2720 3.1 21798.64

! -- Reaction 110 --
O + CH3CHO <=> OH + CH3CO                     5.94E+0012 0 7815.712

! -- Reaction 111 --
OH + CH3CHO <=> H2O + CH3CO                   3.37E+0012 0 -2589.896

! -- Reaction 112 --
O2 + CH3CHO <=> HO2 + CH3CO                   3.01E+0013 0 163803.6

! -- Reaction 113 --
HO2 + CH3CHO <=> H2O2 + CH3CO                 3.01E+0012 0 49873.28

! -- Reaction 114 --
OH + CH3CHO <=> H2O + CH2CHO                  172000 2.4 3409.96

! -- Reaction 115 --
CH2CHO (+ M) <=> H + CH2CO (+ M)              1.43E+0015 -0.15 190790.4
  LOW    /6E+0029 -3.8 181669.28/
  TROE   /0.985 393 9.8E+0009 5E+0009/

! -- Reaction 116 --
CH2CHO (+ M) <=> CO + CH3 (+ M)               2.93E+0012 0.29 168615.2
  LOW    /9.52E+0033 -5.07 172799.2/
  TROE   /7.13E-0017 1150 4.99E+0009 1.79E+0009/

! -- Reaction 117 --
O2 + CH2CHO <=> HO2 + CH2CO                   7.05E+0007 1.63 105813.36

! -- Reaction 118 --
CH3CO (+ M) <=> CO + CH3 (+ M)                1.07E+0012 0.63 70709.6
  LOW    /5.65E+0018 -0.97 61086.4/
  TROE   /0.629 8.73E+0009 5.52 7.6E+0007/

! -- Reaction 119 --
H + CH3CO <=> H2 + CH2CO                      2E+0013 0 0

! -- Reaction 120 --
O + CH3CO <=> OH + CH2CO                      2E+0013 0 0

! -- Reaction 121 --
CH3CO (+ M) <=> H + CH2CO (+ M)               9.413E+0007 1.917 188238.16
  LOW    /1.516E+0051 -10.27 231751.76/
  TROE   /0.6009 8.103E+0009 667.7 5E+0009/

! -- Reaction 122 --
! \-H2/O2 sub-mechanism
! --
O2 + H <=> OH + O                             1.71714423762169E+0017 0 63956.624

! -- Reaction 123 --
H2 + O <=> OH + H                             3.818E+0012 0 33254.432
  DUP

! -- Reaction 124 --
H2 + O <=> OH + H                             1.35390340171155E+0014 0 80207.28
  DUP

! -- Reaction 125 --
H2 + OH <=> H2O + H                           2.16E+0008 1.51 14351.12

! -- Reaction 126 --
2 OH <=> H2O + O                              4191.59466875986 2.42 -8075.12

! -- Reaction 127 --
H2 + M <=> 2 H + M                            4.577E+0019 -1.4 436725.92
  HE     /0/
  AR     /0/
  CO2    /3.8/
  H2O    /12/
  CO     /1.9/
  H2     /2.5/

! -- Reaction 128 --
AR + H2 <=> AR + 2 H                          5.84E+0018 -1.1 436725.92

! -- Reaction 129 --
HE + H2 <=> HE + 2 H                          5.84E+0018 -1.1 436725.92

! -- Reaction 130 --
2 O + M <=> O2 + M                            6.165E+0015 -0.5 0
  HE     /0/
  AR     /0/
  CO2    /3.8/
  H2O    /12/
  CO     /1.9/
  H2     /2.5/

! -- Reaction 131 --
AR + 2 O <=> AR + O2                          1.886E+0013 0 -7480.992

! -- Reaction 132 --
HE + 2 O <=> HE + O2                          1.886E+0013 0 -7480.992

! -- Reaction 133 --
H + O + M <=> OH + M                          4.714E+0018 -1 0
  HE     /0.75/
  AR     /0.75/
  CO2    /3.8/
  H2O    /12/
  CO     /1.9/
  H2     /2.5/

! -- Reaction 134 --
H2O + M <=> OH + H + M                        6.064E+0027 -3.322 505385.36
  HE     /1.1/
  O2     /1.5/
  N2     /2/
  CO2    /3.8/
  H2O    /0/
  CO     /1.9/
  H2     /3/

! -- Reaction 135 --
2 H2O <=> H2O + OH + H                        1.006E+0026 -2.44 502833.12

! -- Reaction 136 --
O2 + H (+ M) <=> HO2 (+ M)                    4.65084E+0012 0.44 0
  HE     /0.8/
  AR     /0.67/
  O2     /0.78/
  CO2    /3.8/
  H2O    /14/
  CO     /1.9/
  H2     /2/
  LOW    /6.366E+0020 -1.72 2195.7632/
  TROE   /0.5 1E-0030 1E+0030/

! -- Reaction 137 --
HO2 + H <=> O2 + H2                           2.75E+0006 2.09 -6070.984

! -- Reaction 138 --
HO2 + H <=> 2 OH                              7.079E+0013 0 1234.28

! -- Reaction 139 --
HO2 + O <=> O2 + OH                           2.85E+0010 1 -3028.92312

! -- Reaction 140 --
OH + HO2 <=> O2 + H2O                         2.89E+0013 0 -2079.448

! -- Reaction 141 --
2 HO2 <=> O2 + H2O2                           4.2E+0014 0 50132.688
  DUP

! -- Reaction 142 --
2 HO2 <=> O2 + H2O2                           1.3E+0011 0 -6816.9912
  DUP

! -- Reaction 143 --
H2O2 (+ M) <=> 2 OH (+ M)                     2E+0012 0.9 203965.816
  HE     /0.65/
  O2     /1.2/
  N2     /1.5/
  CO2    /1.6/
  H2O    /7.5/
  CO     /2.8/
  H2     /3.7/
  H2O2   /7.7/
  LOW    /2.49E+0024 -2.3 203965.816/
  TROE   /0.43 1E-0030 1E+0030/

! -- Reaction 144 --
H2O2 + H <=> H2O + OH                         2.41E+0013 0 16610.48

! -- Reaction 145 --
H2O2 + H <=> H2 + HO2                         4.82E+0013 0 33262.8

! -- Reaction 146 --
H2O2 + O <=> OH + HO2                         9.55E+0006 2 16610.48

! -- Reaction 147 --
OH + H2O2 <=> H2O + HO2                       1.74E+0012 0 1330.512
  DUP

! -- Reaction 148 --
OH + H2O2 <=> H2O + HO2                       7.59E+0013 0 30417.68
  DUP

! -- Reaction 149 --
! \-methanol sub-mechanism
! --
CO + O (+ M) <=> CO2 (+ M)                    1.8E+0010 0 9974.656
  CO2    /3.8/
  H2O    /12/
  CO     /1.9/
  H2     /2.5/
  LOW    /1.55E+0024 -2.79 17535.144/

! -- Reaction 150 --
O2 + CO <=> CO2 + O                           2.53E+0012 0 199576.8

! -- Reaction 151 --
CO + HO2 <=> CO2 + OH                         3.01E+0013 0 96232

! -- Reaction 152 --
CO + OH <=> CO2 + H                           1.15937344747888E+0007 1.89 -4848.0008

! -- Reaction 153 --
HCO + M <=> CO + H + M                        8.30276038389422E+0011 0.659 62232.816
  CO2    /3.8/
  H2O    /6/
  CO     /1.9/
  H2     /2.5/

! -- Reaction 154 --
O2 + HCO <=> CO + HO2                         2.02000665095785E+0012 0 1715.44

! -- Reaction 155 --
H + HCO <=> CO + H2                           1.03606808828133E+0014 0 0

! -- Reaction 156 --
O + HCO <=> CO + OH                           3.02E+0013 0 0

! -- Reaction 157 --
OH + HCO <=> H2O + CO                         3.02E+0013 0 0

! -- Reaction 158 --
O + HCO <=> CO2 + H                           3E+0013 0 0

! -- Reaction 159 --
HO2 + HCO <=> CO2 + OH + H                    3E+0013 0 0

! -- Reaction 160 --
HCO + CH3 <=> CO + CH4                        3.80327569934971E+0016 0 0

! -- Reaction 161 --
2 HCO <=> 2 CO + H2                           3E+0012 0 0

! -- Reaction 162 --
2 HCO <=> CO + CH2O                           3E+0013 0 0

! -- Reaction 163 --
CH2O + M <=> H + HCO + M                      3.3E+0039 -6.3 417981.6
  CO2    /3.8/
  H2O    /12/
  CO     /1.9/
  H2     /2.5/

! -- Reaction 164 --
CH2O + M <=> CO + H2 + M                      3.1E+0045 -8 407981.84
  CO2    /3.8/
  H2O    /12/
  CO     /1.9/
  H2     /2.5/

! -- Reaction 165 --
H + CH2O <=> H2 + HCO                         5.74E+0007 1.9 11500.1424

! -- Reaction 166 --
O + CH2O <=> OH + HCO                         1.20943050546954E+0013 0 12886.72

! -- Reaction 167 --
OH + CH2O <=> H2O + HCO                       6.79468175042779E+0009 1.18 -1870.248

! -- Reaction 168 --
O2 + CH2O <=> HO2 + HCO                       1.23E+0006 3 217568

! -- Reaction 169 --
HO2 + CH2O <=> H2O2 + HCO                     41100 2.5 42718.64

! -- Reaction 170 --
CH2O + CH3 <=> CH4 + HCO                      5.37586177200867E-0003 5.42 4175.632

! -- Reaction 171 --
H + CH2O (+ M) <=> CH2OH (+ M)                5.4E+0011 0.454 15062.4
  CO2    /2/
  H2O    /6/
  CO     /1.5/
  H2     /2/
  CH4    /2/
  C2H6   /3/
  LOW    /1.27E+0032 -4.82 27321.52/
  TROE   /0.7187 103 1291 4160/

! -- Reaction 172 --
O + CH3 <=> H + CH2O                          8.43E+0011 0 0

! -- Reaction 173 --
O2 + CH3 <=> O + CH3O                         7.25064286007409E+0020 -1.57 122298.32

! -- Reaction 174 --
O2 + CH3 <=> OH + CH2O                        9.32709933740398E+0010 0 61253.76

! -- Reaction 175 --
HO2 + CH3 <=> OH + CH3O                       1E+0014 0.269 -2876.5

! -- Reaction 176 --
HO2 + CH3 <=> O2 + CH4                        116000 2.23 -12644.048

! -- Reaction 177 --
H + CH3 (+ M) <=> CH4 (+ M)                   1.02872623304212E+0015 -0.63 1602.472
  HE     /0.7/
  AR     /0.7/
  CO2    /2/
  H2O    /6/
  CO     /1.5/
  H2     /2/
  CH4    /2/
  C2H6   /3/
  LOW    /2.477E+0033 -4.76 10208.96/
  TROE   /0.783 74 2941 6964/

! -- Reaction 178 --
H + CH4 <=> H2 + CH3                          5.47E+0007 1.97 46902.64

! -- Reaction 179 --
O + CH4 <=> OH + CH3                          3.15E+0012 0.5 43053.36

! -- Reaction 180 --
OH + CH4 <=> H2O + CH3                        5.02511527464959E+0008 1.96 11041.576

! -- Reaction 181 --
HO2 + CH4 <=> H2O2 + CH3                      1.81E+0011 0 77738.72

! -- Reaction 182 --
H + CH2OH <=> H2 + CH2O                       6E+0012 0 0

! -- Reaction 183 --
H + CH2OH <=> OH + CH3                        3.78095683229975E+0015 0 0

! -- Reaction 184 --
O + CH2OH <=> OH + CH2O                       4.2E+0013 0 0

! -- Reaction 185 --
OH + CH2OH <=> H2O + CH2O                     2.4E+0013 0 0

! -- Reaction 186 --
O2 + CH2OH <=> HO2 + CH2O                     2.41E+0016 0 20991.128
  DUP

! -- Reaction 187 --
O2 + CH2OH <=> HO2 + CH2O                     1.51E+0015 -1 0
  DUP

! -- Reaction 188 --
HO2 + CH2OH <=> H2O2 + CH2O                   1.2E+0013 0 0

! -- Reaction 189 --
HCO + CH2OH <=> CO + CH3OH                    1E+0013 0 0

! -- Reaction 190 --
HCO + CH2OH <=> 2 CH2O                        1.5E+0013 0 0

! -- Reaction 191 --
2 CH2OH <=> CH2O + CH3OH                      3E+0012 0 0

! -- Reaction 192 --
CH3O + CH2OH <=> CH2O + CH3OH                 2.4E+0013 0 0

! -- Reaction 193 --
CH3O + M <=> H + CH2O + M                     2.25557763578252E+0018 -1.2 64852

! -- Reaction 194 --
H + CH3O <=> OH + CH3                         3.2E+0013 0 0

! -- Reaction 195 --
O + CH3O <=> OH + CH2O                        6E+0012 0 0

! -- Reaction 196 --
OH + CH3O <=> H2O + CH2O                      1.8E+0013 0 0

! -- Reaction 197 --
O2 + CH3O <=> HO2 + CH2O                      9.033E+0013 0 50124.32
  DUP

! -- Reaction 198 --
O2 + CH3O <=> HO2 + CH2O                      2.2E+0010 0 7313.632
  DUP

! -- Reaction 199 --
HO2 + CH3O <=> H2O2 + CH2O                    3E+0011 0 0

! -- Reaction 200 --
CO + CH3O <=> CO2 + CH3                       1.6E+0013 0 49371.2

! -- Reaction 201 --
CH3O + HCO <=> CO + CH3OH                     9E+0013 0 0

! -- Reaction 202 --
2 CH3O <=> CH2O + CH3OH                       6E+0013 0 0

! -- Reaction 203 --
OH + CH3 (+ M) <=> CH3OH (+ M)                2.79E+0018 -1.43 5564.72
  CO2    /2/
  H2O    /6/
  CO     /1.5/
  H2     /2/
  CH4    /2/
  LOW    /4E+0036 -5.92 13137.76/
  TROE   /0.412 195 5900 6394/

! -- Reaction 204 --
H + CH2OH (+ M) <=> CH3OH (+ M)               1.055E+0012 0.5 359.824
  CO2    /2/
  H2O    /6/
  CO     /1.5/
  H2     /2/
  CH4    /2/
  LOW    /4.36E+0031 -4.65 21254.72/
  TROE   /0.6 100 90000 10000/

! -- Reaction 205 --
H + CH3O (+ M) <=> CH3OH (+ M)                2.43E+0012 0.515 209.2
  CO2    /2/
  H2O    /6/
  CO     /1.5/
  H2     /2/
  CH4    /2/
  LOW    /4.66E+0041 -7.44 58910.72/
  TROE   /0.7 100 90000 10000/

! -- Reaction 206 --
H + CH3OH <=> H2 + CH2OH                      3.2E+0013 0 25501.48

! -- Reaction 207 --
H + CH3OH <=> H2 + CH3O                       8E+0012 0 25501.48

! -- Reaction 208 --
O + CH3OH <=> OH + CH2OH                      388000 2.5 12886.72

! -- Reaction 209 --
OH + CH3OH <=> H2O + CH2OH                    30800 2.65 -3375.2328

! -- Reaction 210 --
OH + CH3OH <=> H2O + CH3O                     150 3.03 -3192.392

! -- Reaction 211 --
O2 + CH3OH <=> HO2 + CH2OH                    2.05E+0013 0 187861.6

! -- Reaction 212 --
HCO + CH3OH <=> CH2O + CH2OH                  9635 2.9 54852.24

! -- Reaction 213 --
HO2 + CH3OH <=> H2O2 + CH2OH                  3.98E+0013 0 81169.6

! -- Reaction 214 --
CH3 + CH3OH <=> CH4 + CH2OH                   31.9 3.17 30007.648

! -- Reaction 215 --
CH3O + CH3OH <=> CH2OH + CH3OH                3E+0011 0 16987.04
END
