# Supplementary material for: Automated Calibration of a Poly(oxymethylene) Dimethyl Ether Oxidation Mechanism Using the Knowledge Graph Technology
Source: J Chem Inf Model. 2021 Apr 7;61(4):1701–17. doi: 10.1021/acs.jcim.0c01322 (PMC8154252; doi:10.1021/acs.jcim.0c01322)
Supplement: Supplementary file 1 — ci0c01322_si_001.zip [file ci0c01322_si_001.zip › readme.txt]

The "mechanism.txt" file contains a chemical mechanism in CHEMKIN-format plain text file. 

The mechanism was calibrated in "automated calibration of a poly(oxymethylene) dimethyl ether oxidation mechanism using knowledge-graph technology". 

It should be noted that the chemical model should only be used as a whole and individual rate parameters should not be used outside of this model. This particularly applies to reactions whose rates are well-established in the literature, with relatively narrow uncertainty bounds. 
